# Supplementary material for: The Loricrin-Like Protein (LLP) of Phytophthora infestans Is Required for Oospore Formation and Plant Infection
Source: Front Plant Sci. 2017 Feb 9;8:142. doi: 10.3389/fpls.2017.00142 (PMC5298957; doi:10.3389/fpls.2017.00142)
Supplement: Table S4 — Gene expression data of qRT-PCR in this study. [file Table4.XLSX]

## Sheet: Figure 3A-qRT-PCR
Target Name	Sample Name	Repeat	Biological Replicates
			1st								2nd
			Cт	Cт mean	△Ct	control △Ct mean	△△Ct	fold change(2-△△Ct)	average of fold change	standard deviation	Cт	Cт mean	△Ct	control △Ct mean	△△Ct	fold change(2-△△Ct)	average of fold change	standard deviation
PITG_15862	4d1	1	30.4948	20.5015	9.9933	10.014	-0.0206909	1.01445	1.01445	0.0301405	29.7495	21.4815	8.268	7.862	0.406003	0.754711	1.01331	0.276638
PITG_15862	4d1	2	30.5658	20.5015	10.0644	10.014	0.0503597	0.965696			28.9565	21.4815	7.47507	7.862	-0.386926	1.3076
PITG_15862	4d1	3	30.4858	20.5015	9.98432	10.014	-0.0296688	1.02078			29.3244	21.4815	7.84292	7.862	-0.0190772	1.01331
PITG_15862	4d2	1	32.6082	21.6941	10.9141	10.014	0.900117	0.535843	0.535843	0.0305827	30.4082	20.9651	9.44311	7.862	1.58111	0.334224	0.347027	0.024196
PITG_15862	4d2	2	32.554	21.6941	10.8599	10.014	0.845888	0.556368			30.354	20.9651	9.38888	7.862	1.52688	0.347027
PITG_15862	4d2	3	32.7191	21.6941	11.025	10.014	1.01099	0.496206			30.2191	20.9651	9.25398	7.862	1.39198	0.381041
PITG_15862	4dm	1	30.8085	22.5681	8.24039	10.014	-1.7736	3.41907	3.2162	0.216698	29.8085	22.9377	6.87088	7.862	-0.991119	1.98773	1.86978	0.0854437
PITG_15862	4dm	2	30.8968	22.5681	8.32864	10.014	-1.68536	3.2162			29.8968	22.9377	6.95913	7.862	-0.90287	1.86978
PITG_15862	4dm	3	31.0039	22.5681	8.4358	10.014	-1.5782	2.98596			29.9344	22.9377	6.99674	7.862	-0.865255	1.82166
PITG_15862	6d1	1	30.8531	19.8682	10.9849	10.014	0.970873	0.510197	0.768292	0.197232	30.1798	20.6077	9.57206	7.862	1.71006	0.305646	0.305646	0.0347496
PITG_15862	6d1	2	30.2625	19.8682	10.3943	10.014	0.380273	0.768292			29.9788	20.6077	9.3711	7.862	1.5091	0.35133
PITG_15862	6d1	3	30.0381	19.8682	10.1699	10.014	0.155873	0.897589			30.2902	20.6077	9.68246	7.862	1.82046	0.28313
PITG_15862	6d2	1	31.3054	20.1662	11.1392	10.014	1.12524	0.458426	0.458426	0.412657	30.9008	21.059	9.84177	7.862	1.97977	0.25353	0.25353	0.0243432
PITG_15862	6d2	2	31.3613	20.1662	11.1951	10.014	1.18114	0.441003			30.6885	21.059	9.62947	7.862	1.76747	0.293724
PITG_15862	6d2	3	29.9607	20.1662	9.79453	10.014	-0.21946	1.1643			30.922	21.059	9.86296	7.862	2.00096	0.249833
PITG_15862	6dm	1	28.4986	20.88	7.61857	10.014	-2.39543	5.26133	6.98774	2.0797	27.626	21.8217	5.80423	7.862	-2.05777	4.16342	4.16342	0.648799
PITG_15862	6dm	2	28.0892	20.88	7.20917	10.014	-2.80483	6.98774			27.7304	21.8217	5.90871	7.862	-1.95329	3.87257
PITG_15862	6dm	3	27.6611	20.88	6.78107	10.014	-3.23293	9.40173			27.3295	21.8217	5.50779	7.862	-2.35421	5.11315
PITG_15862	8d1	1	29.8344	20.274	9.56037	10.014	-0.453627	1.36948	1.52354	0.106106	29.5291	20.664	8.86503	7.862	1.00303	0.498951	0.580927	0.0484028
PITG_15862	8d1	2	29.6806	20.274	9.40657	10.014	-0.607427	1.52354			29.3096	20.664	8.64557	7.862	0.783571	0.580927
PITG_15862	8d1	3	29.6346	20.274	9.36057	10.014	-0.653427	1.5729			29.3007	20.664	8.63665	7.862	0.774647	0.584532
PITG_15862	8d2	1	29.7785	20.2942	9.4843	10.014	-0.529694	1.44362	1.28538	0.121059	30.8637	17.6813	13.1824	7.862	5.32041	0.0250263	0.0185666	0.0039004
PITG_15862	8d2	2	30.0382	20.2942	9.744	10.014	-0.269994	1.2058			31.2944	17.6813	13.6131	7.862	5.75115	0.0185666
PITG_15862	8d2	3	29.946	20.2942	9.6518	10.014	-0.362194	1.28538			31.3384	17.6813	13.6571	7.862	5.79512	0.0180092
PITG_15862	8dm	1	26.4125	20.738	5.6745	10.014	-4.33949	20.245	19.7091	1.67735	26.6309	22.0062	4.62468	7.862	-3.23732	9.43039	9.43039	2.21793
PITG_15862	8dm	2	26.4512	20.738	5.7132	10.014	-4.30079	19.7091			26.9035	22.0062	4.8973	7.862	-2.9647	7.80663
PITG_15862	8dm	3	26.6553	20.738	5.9173	10.014	-4.09669	17.1091			26.2602	22.0062	4.25397	7.862	-3.60803	12.1934
PITG_15862	10d1	1	29.1031	20.8657	8.23739	10.014	-1.7766	3.64645	3.89582	0.175736	27.4023	20.1574	7.24492	7.862	-0.617077	1.53376	1.59994	0.050747
PITG_15862	10d1	2	29.0077	20.8657	8.14196	10.014	-1.87203	3.89582			27.3413	20.1574	7.18399	7.862	-0.678013	1.59994
PITG_15862	10d1	3	28.9748	20.8657	8.10908	10.014	-1.90492	3.98564			27.3114	20.1574	7.15403	7.862	-0.707964	1.6335
PITG_15862	10d2	1	29.6173	21.8813	7.73601	10.014	-2.27798	5.1618	5.33817	0.220467	26.8179	20.3916	6.4263	7.862	-1.4357	2.70514	3.17755	0.391009
PITG_15862	10d2	2	29.5688	21.8813	7.68754	10.014	-2.32645	5.33817			26.5857	20.3916	6.19409	7.862	-1.66791	3.17755
PITG_15862	10d2	3	29.4998	21.8813	7.61847	10.014	-2.39552	5.59997			26.4541	20.3916	6.06248	7.862	-1.79952	3.48105
PITG_15862	10dm	1	24.9296	19.7479	5.18165	10.014	-4.83235	30.3209	32.7147	3.76238	25.6753	21.6239	4.05143	7.862	-3.81057	14.0312	14.0312	4.02472
PITG_15862	10dm	2	24.8199	19.7479	5.07202	10.014	-4.94197	32.7147			25.2103	21.6239	3.58639	7.862	-4.27561	19.3681
PITG_15862	10dm	3	24.6155	19.7479	4.86755	10.014	-5.14644	37.6959			25.9647	21.6239	4.34082	7.862	-3.52118	11.4811
PITG_15862	12d1	1	28.0861	20.1956	7.89047	10.014	-2.12353	4.35758	3.37556	0.956327	27.9746	19.7381	8.23653	7.862	0.374528	0.771358	0.792598	0.289934
PITG_15862	12d1	2	28.4545	20.1956	8.25887	10.014	-1.75513	3.37556			27.9354	19.7381	8.19734	7.862	0.335339	0.792598
PITG_15862	12d1	3	28.9197	20.1956	8.72407	10.014	-1.28993	2.44516			27.2396	19.7381	7.50156	7.862	-0.360444	1.28382
PITG_15862	12d2	1	28.1693	20.5853	7.58397	10.014	-2.43003	5.38903	5.38903	1.3475	27.7515	20.0046	7.74694	7.862	-0.115061	1.08302	1.36127	0.185126
PITG_15862	12d2	2	27.7184	20.5853	7.13307	10.014	-2.88093	7.36623			27.4216	20.0046	7.41705	7.862	-0.444954	1.36127
PITG_15862	12d2	3	28.3388	20.5853	7.75347	10.014	-2.26053	4.79166			27.3469	20.0046	7.34228	7.862	-0.519724	1.43368
PITG_15862	12dm	1	26.0109	20.3579	5.65297	10.014	-4.36103	20.5494	20.5494	9.74253	25.7353	20.5238	5.21151	7.862	-2.65049	6.27881	6.49846	0.322765
PITG_15862	12dm	2	25.2661	20.3579	4.90817	10.014	-5.10583	34.4356			25.6857	20.5238	5.1619	7.862	-2.7001	6.49846
PITG_15862	12dm	3	26.4034	20.3579	6.04547	10.014	-3.96853	15.6547			25.5962	20.5238	5.07241	7.862	-2.78959	6.91432
PITG_15862	14d1	1	28.1742	20.2459	7.92827	10.014	-2.08573	4.24489	3.2538	0.638042	27.846	20.79	7.05603	7.862	-0.805972	1.74832	1.9685	0.279785
PITG_15862	14d1	2	28.5578	20.2459	8.31187	10.014	-1.70213	3.2538			27.6749	20.79	6.8849	7.862	-0.977096	1.9685
PITG_15862	14d1	3	28.6496	20.2459	8.40367	10.014	-1.61033	3.05321			27.4479	20.79	6.65791	7.862	-1.20409	2.30392
PITG_15862	14d2	1	28.693	21.2278	7.4652	10.014	-2.54879	5.85145	4.50115	0.926647	26.7206	20.2519	6.46864	7.862	-1.39336	2.6269	2.6269	0.18186
PITG_15862	14d2	2	29.0715	21.2278	7.8437	10.014	-2.17029	4.50115			26.8173	20.2519	6.56535	7.862	-1.29665	2.45657
PITG_15862	14d2	3	29.2143	21.2278	7.9865	10.014	-2.02749	4.07696			26.6182	20.2519	6.36628	7.862	-1.49572	2.82005
PITG_15862	14dm	1	26.2016	19.8214	6.38023	10.014	-3.63376	12.4128	10.8443	1.3168	27.5184	22.2782	5.24019	7.862	-2.62181	6.15522	6.6809	1.03037
PITG_15862	14dm	2	26.5431	19.8214	6.72173	10.014	-3.29226	9.79646			27.4002	22.2782	5.12196	7.862	-2.74004	6.6809
PITG_15862	14dm	3	26.3965	19.8214	6.57513	10.014	-3.43886	10.8443			27.1146	22.2782	4.83632	7.862	-3.02568	8.14368

## Sheet: Figure 3B-qRT-PCR
Target Name	Sample Name	Repeat	Biological Replicates
			1st								2nd
			Cт	Cт mean	△Ct	control △Ct mean	△△Ct	fold change(2-△△Ct)	average of fold change	standard deviation	Cт	Cт mean	△Ct	control △Ct mean	△△Ct	fold change(2-△△Ct)	average of fold change	standard deviation
PITG_15862	MY	1	30.4558	17.4705	12.9852	12.6866	0.298618	0.813031	1.01044	0.171682	30.68	16.7545	13.9256	12.9808	0.944717	0.519532	1.18232	0.834273
PITG_15862	MY	2	29.9874	17.4705	12.5169	12.6866	-0.16972	1.12484			28.6518	16.7545	11.8974	12.9808	-1.08348	2.11915
PITG_15862	MY	3	30.0282	17.4705	12.5577	12.6866	-0.128897	1.09346			29.8741	16.7545	13.1196	12.9808	0.138767	0.908295
PITG_15862	SP	1	26.4584	19.9608	6.49756	12.6866	-6.18904	72.9601	80.499	6.84866	25.6904	19.3368	6.35353	12.9808	-6.62731	98.8598	103.857	20.4941
PITG_15862	SP	2	26.2863	19.9608	6.32552	12.6866	-6.36107	82.2003			25.886	19.3368	6.54917	12.9808	-6.43167	86.323
PITG_15862	SP	3	26.2155	19.9608	6.25469	12.6866	-6.4319	86.3367			25.336	19.3368	5.99914	12.9808	-6.98171	126.387
PITG_15862	ZO	1	28.2484	20.5133	7.73511	12.6866	-4.95149	30.9419	26.3001	4.02433	26.6594	18.8007	7.85871	12.9808	-5.12213	34.827	29.1669	5.03251
PITG_15862	ZO	2	28.6049	20.5133	8.09152	12.6866	-4.59508	24.1688			27.0014	18.8007	8.20073	12.9808	-4.78012	27.4763
PITG_15862	ZO	3	28.6277	20.5133	8.11433	12.6866	-4.57227	23.7897			27.1264	18.8007	8.32565	12.9808	-4.6552	25.1973
PITG_15862	CY	1	25.8819	18.274	7.60785	12.6866	-5.07875	33.7952	31.5219	3.92509	25.828	17.2745	8.55352	12.9808	-4.42732	21.5157	31.2343	8.55742
PITG_15862	CY	2	26.2063	18.274	7.93226	12.6866	-4.75433	26.9896			25.1448	17.2745	7.87035	12.9808	-5.11049	34.5471
PITG_15862	CY	3	25.8825	18.274	7.60846	12.6866	-5.07814	33.781			25.0211	17.2745	7.74665	12.9808	-5.2342	37.64
PITG_15862	GC	1	26.8787	17.9984	8.8803	12.6866	-3.80629	13.9897	17.7271	3.5037	27.1407	16.6475	10.4932	12.9808	-2.48761	5.6085	6.40513	1.08012
PITG_15862	GC	2	26.297	17.9984	8.29859	12.6866	-4.38801	20.9374			27.05	16.6475	10.4025	12.9808	-2.5783	5.97236
PITG_15862	GC	3	26.4948	17.9984	8.49643	12.6866	-4.19016	18.2543			26.6958	16.6475	10.0483	12.9808	-2.93254	7.63452
PITG_15862	12h	1	36.0053	27.7951	8.21016	12.6866	-4.47644	22.2609	20.8338	2.23474	33.6857	26.2054	7.48032	12.9808	-5.50052	45.2713	73.0527	39.4973
PITG_15862	12h	2	36.2912	27.7951	8.49611	12.6866	-4.19049	18.2584			33.3887	26.2054	7.18332	12.9808	-5.79752	55.6196
PITG_15862	12h	3	36.0235	27.7951	8.22833	12.6866	-4.45826	21.9822			32.3003	26.2054	6.09494	12.9808	-6.88591	118.267
PITG_15862	1d	1	35.0073	26.0896	8.91773	12.6866	-3.76887	13.6315	11.3693	3.65917	33.5227	25.1474	8.3753	12.9808	-4.60554	24.3448	49.8962	41.1612
PITG_15862	1d	2	35.0397	26.0896	8.95012	12.6866	-3.73647	13.3288			31.5227	25.1474	6.3753	12.9808	-6.60554	97.3791
PITG_15862	1d	3	35.9387	26.0896	9.84912	12.6866	-2.83747	7.14767			33.3227	25.1474	8.1753	12.9808	-4.80554	27.9648
PITG_15862	2d	1	34.7116	22.6083	12.1033	12.6866	-0.583275	1.49825	2.03382	0.475996	34.3738	18.7106	15.6632	12.9808	2.68237	0.155785	0.197464	0.0880162
PITG_15862	2d	2	34.1609	22.6083	11.5526	12.6866	-1.13397	2.19461			33.4352	18.7106	14.7247	12.9808	1.74382	0.298578
PITG_15862	2d	3	34.0267	22.6083	11.4184	12.6866	-1.26819	2.40859			34.5484	18.7106	15.8378	12.9808	2.85696	0.138029
PITG_15862	3d	1	33.4668	20.2943	13.1725	12.6866	0.485858	0.714072	2.22395	0.475986	31.1241	17.8539	13.2702	12.9808	0.289348	0.818272	2.75091	0.0673416
PITG_15862	3d	2	32.3863	20.2943	12.0919	12.6866	-0.594654	1.51011			31.3818	17.8539	13.5278	12.9808	0.547006	0.684439
PITG_15862	3d	3	33.5805	20.2943	13.2862	12.6866	0.599568	0.659951			31.2223	17.8539	13.3684	12.9808	0.387519	0.764443
PITG_15862	4d	1	31.9853	20.9566	11.0288	12.6866	-1.65782	3.15539	2.97869	0.171895	29.1644	18.6333	10.531	12.9808	-2.44979	5.46338	5.80988	0.342197
PITG_15862	4d	2	32.0733	20.9566	11.1168	12.6866	-1.5698	2.96863			28.9942	18.6333	10.3608	12.9808	-2.62002	6.1476
PITG_15862	4d	3	32.1515	20.9566	11.195	12.6866	-1.49162	2.81204			29.0735	18.6333	10.4402	12.9808	-2.54069	5.81867
PITG_15862	5d	1	30.2216	20.3779	9.84363	12.6866	-2.84296	7.17493	7.23472	0.279818	28.6518	18.6683	9.98356	12.9808	-2.99728	7.98496	7.23452	1.4259
PITG_15862	5d	2	30.15	20.3779	9.77211	12.6866	-2.91449	7.5396			28.6261	18.6683	9.95786	12.9808	-3.02299	8.12849
PITG_15862	5d	3	30.2593	20.3779	9.88138	12.6866	-2.80522	6.98963			29.1662	18.6683	10.498	12.9808	-2.48288	5.59012

## Sheet: Fgure 4-qRT-PCR
Target Name	Sample Name	Repeat	Biological Replicates
			1st								2nd
			Cт	Cт mean	△Ct	control △Ct mean	△△Ct	fold change(2-△△Ct)	average of fold change	standard deviation	Cт	Cт mean	△Ct	control △Ct mean	△△Ct	fold change(2-△△Ct)	average of fold change	standard deviation
PITG_15862	WT	1	30.4213	22.5364	7.88486	8.16106	-0.276203	1.211	1.02302	0.25266	31.7856	22.884	8.90162	8.73072	0.170898	0.88829	1.00711	0.14927
PITG_15862	WT	2	31.1401	22.5364	8.60366	8.16106	0.442595	0.73581			31.3825	22.884	8.49849	8.73072	-0.232232	1.17465
PITG_15862	WT	3	30.5311	22.5364	7.99467	8.16106	-0.166393	1.12225			31.676	22.884	8.79205	8.73072	0.061334	0.958378
PITG_15862	CK	1	29.5962	21.6996	7.89666	8.16106	-0.264407	1.20114	1.10323	0.085347	28.7503	19.8622	8.88801	8.73072	0.157289	0.896709	0.838594	0.0641567
PITG_15862	CK	2	29.7977	21.6996	8.09811	8.16106	-0.0629554	1.0446			28.8286	19.8622	8.96633	8.73072	0.235609	0.849326
PITG_15862	CK	3	29.7712	21.6996	8.07166	8.16106	-0.0894048	1.06393			28.9705	19.8622	9.10826	8.73072	0.377541	0.769749
PITG_15862	S3	1	30.2493	21.0938	9.15549	8.16106	0.994424	0.501936	0.425391	0.066414	27.7461	18.1078	9.63836	8.73072	0.907637	0.533057	0.376611	0.139786
PITG_15862	S3	2	30.609	21.0938	9.51516	8.16106	1.3541	0.391179			28.4258	18.1078	10.318	8.73072	1.58732	0.332789
PITG_15862	S3	3	30.6393	21.0938	9.54543	8.16106	1.38436	0.383059			28.76	18.1078	10.6522	8.73072	1.92147	0.263985
PITG_15862	S16	1	31.1983	21.4098	9.78848	8.16106	1.62742	0.323668	0.272936	0.0462159	28.9479	17.4967	11.4512	8.73072	2.72052	0.15172	0.137774	0.024363
PITG_15862	S16	2	31.5037	21.4098	10.0939	8.16106	1.93285	0.26191			28.9456	17.4967	11.449	8.73072	2.71824	0.15196
PITG_15862	S16	3	31.6711	21.4098	10.2612	8.16106	2.10017	0.23323			29.4165	17.4967	11.9198	8.73072	3.18913	0.109642
PITG_15862	S84	1	32.9898	20.9544	12.0354	8.16106	3.87438	0.0681862	0.060641	0.0110105	29.3999	18.6285	10.7714	8.73072	2.04071	0.243043	0.189099	0.046983
PITG_15862	S84	2	33.0427	20.9544	12.0884	8.16106	3.9273	0.0657303			30.0291	18.6285	11.4006	8.73072	2.66991	0.157136
PITG_15862	S84	3	33.4961	20.9544	12.5417	8.16106	4.38062	0.0480066			29.9403	18.6285	11.3118	8.73072	2.58107	0.167117
PITG_15862	O36	1	30.3122	22.9068	7.40546	8.16106	-0.755608	1.68834	1.84036	0.20748	28.4793	20.3219	8.15734	8.73072	-0.573377	1.488	1.73793	0.244825
PITG_15862	O36	2	30.2555	22.9068	7.34876	8.16106	-0.812301	1.75601			28.2465	20.3219	7.92461	8.73072	-0.806107	1.74849
PITG_15862	O36	3	30.0135	22.9068	7.10675	8.16106	-1.05432	2.07673			28.0691	20.3219	7.74718	8.73072	-0.98354	1.97731
PITG_15862	O38	1	30.149	22.8393	7.30971	8.16106	-0.851349	1.80419	1.82763	0.0943442	28.9704	21.1231	7.84738	8.73072	-0.883334	1.84463	2.33908	0.463783
PITG_15862	O38	2	30.1953	22.8393	7.35601	8.16106	-0.805055	1.74721			28.5858	21.1231	7.46278	8.73072	-1.26794	2.40817
PITG_15862	O38	3	30.0506	22.8393	7.21136	8.16106	-0.949708	1.93148			28.3868	21.1231	7.26373	8.73072	-1.46699	2.76445
PITG_15862	O15	1	30.1624	22.9537	7.20864	8.16106	-0.952422	1.93512	1.85512	0.0703669	27.8362	20.4231	7.41312	8.73072	-1.3176	2.49252	2.31693	0.1663
PITG_15862	O15	2	30.2645	22.9537	7.31081	8.16106	-0.850253	1.80282			28.0415	20.4231	7.61848	8.73072	-1.11224	2.16181
PITG_15862	O15	3	30.245	22.9537	7.29126	8.16106	-0.869804	1.82742			27.9544	20.4231	7.53131	8.73072	-1.1994	2.29645

## Sheet: Figure 10-qRT-PCR
Target Name	Sample Name	Repeat	Biological Replicates
			1st								2nd
			Cт	Cт mean	△Ct	control △Ct mean	△△Ct	fold change(2-△△Ct)	average of fold change	standard deviation	Cт	Cт mean	△Ct	control △Ct mean	△△Ct	fold change(2-△△Ct)	average of fold change	standard deviation
PITG_15862	RTA	1	29.9766	18.071	11.9057	11.7855	0.120178	0.920074	1.00198	0.0765711	34.2642	20.4672	13.797	13.5844	0.212587	0.862989	1.00531	0.123293
PITG_15862	RTA	2	29.8363	18.071	11.7653	11.7855	-0.0201778	1.01408			33.9496	20.4672	13.4825	13.5844	-0.101924	1.0732
PITG_15862	RTA	3	29.7565	18.071	11.6855	11.7855	-0.1	1.07177			33.9409	20.4672	13.4738	13.5844	-0.110663	1.07972
PITG_15862	0.5mM H2O2	1	28.3583	18.0038	10.3545	11.7855	-1.43097	2.69628	2.39878	0.264272	32.6492	20.4266	12.2226	13.5844	-1.3618	2.57007	2.2381	0.291658
PITG_15862	0.5mM H2O2	2	28.6576	18.0038	10.6538	11.7855	-1.13173	2.19121			32.9946	20.4266	12.5679	13.5844	-1.01649	2.02299
PITG_15862	0.5mM H2O2	3	28.5821	18.0038	10.5783	11.7855	-1.20717	2.30885			32.9261	20.4266	12.4995	13.5844	-1.08492	2.12125
PITG_15862	1mM H2O2	1	28.229	18.0764	10.1526	11.7855	-1.63288	3.10132	2.98674	0.178801	31.6269	19.9404	11.6866	13.5844	-1.89786	3.72661	3.31605	0.355922
PITG_15862	1mM H2O2	2	28.2398	18.0764	10.1634	11.7855	-1.62208	3.0782			31.88	19.9404	11.9396	13.5844	-1.64477	3.12698
PITG_15862	1mM H2O2	3	28.3864	18.0764	10.31	11.7855	-1.47545	2.78071			31.8951	19.9404	11.9547	13.5844	-1.62974	3.09457
PITG_15862	1.5mM H2O2	1	27.9572	18.8253	9.13191	11.7855	-2.65358	6.29225	6.83369	0.847025	30.5112	19.8626	10.6485	13.5844	-2.93587	7.6522	6.98297	0.686621
PITG_15862	1.5mM H2O2	2	27.9329	18.8253	9.10764	11.7855	-2.67785	6.39901			30.6363	19.8626	10.7737	13.5844	-2.81076	7.01654
PITG_15862	1.5mM H2O2	3	27.6455	18.8253	8.8202	11.7855	-2.96529	7.80981			30.7962	19.8626	10.9336	13.5844	-2.65081	6.28019
PITG_15862	2.0mM H2O2	1	27.6443	19.251	8.39327	11.7855	-3.39221	10.4992	10.5607	0.64826	29.9443	19.751	10.1933	13.5844	-3.39114	10.4915	11.0395	0.482071
PITG_15862	2.0mM H2O2	2	27.7225	19.251	8.47146	11.7855	-3.31403	9.94537			29.8247	19.751	10.0737	13.5844	-3.5107	11.3979
PITG_15862	2.0mM H2O2	3	27.5462	19.251	8.29524	11.7855	-3.49025	11.2375			29.8462	19.751	10.0952	13.5844	-3.48918	11.2292

## Sheet: Figure 13A-qRT-PCR
Target Name	Sample Name	Repeat	Biological Replicates
			1st								2nd
			Cт	Cт mean	△Ct	control △Ct mean	△△Ct	fold change(2-△△Ct)	average of fold change	standard deviation	Cт	Cт mean	△Ct	control △Ct mean	△△Ct	fold change(2-△△Ct)	average of fold change	standard deviation
PITG_15248	WT	1	27.4201	20.6077	6.81236	7.05298	-0.240616	1.1815	1.00766	0.155077	29.906	21.7967	8.10925	8.08294	0.0263125	0.981927	1.0028	0.0926443
PITG_15248	WT	2	27.8394	20.6077	7.23162	7.05298	0.178646	0.883532			29.9962	21.7967	8.19951	8.08294	0.116566	0.92238
PITG_15248	WT	3	27.7227	20.6077	7.11495	7.05298	0.0619698	0.957955			29.7368	21.7967	7.94006	8.08294	-0.142879	1.10411
PITG_15248	CK	1	27.8279	21.059	6.76885	7.05298	-0.284122	1.21767	1.1419	0.0657153	27.6152	19.6866	7.92853	8.08294	-0.15441	1.11297	1.17488	0.084415
PITG_15248	CK	2	27.974	21.059	6.91495	7.05298	-0.138024	1.1004			27.4236	19.6866	7.73693	8.08294	-0.346009	1.27104
PITG_15248	CK	3	27.9645	21.059	6.90548	7.05298	-0.147493	1.10764			27.5797	19.6866	7.89309	8.08294	-0.189854	1.14065
PITG_15248	S3	1	29.0065	19.8217	9.18475	7.05298	2.13178	0.228177	0.193453	0.0319005	30.6732	20.6473	10.0259	8.08294	1.94295	0.260083	0.261844	0.0269816
PITG_15248	S3	2	29.2956	19.8217	9.47389	7.05298	2.42091	0.186738			30.8147	20.6473	10.1674	8.08294	2.08445	0.235786
PITG_15248	S3	3	29.4703	19.8217	9.64856	7.05298	2.59558	0.165445			30.5178	20.6473	9.8705	8.08294	1.78755	0.289663
PITG_15248	S16	1	29.7281	19.664	10.0641	7.05298	3.0111	0.124042	0.12761	0.0232559	29.7765	20.8919	8.88461	8.08294	0.801664	0.573687	0.585332	0.0221153
PITG_15248	S16	2	29.9502	19.664	10.2862	7.05298	3.23319	0.106344			29.7821	20.8919	8.89019	8.08294	0.807243	0.571473
PITG_15248	S16	3	29.4307	19.664	9.76663	7.05298	2.71365	0.152444			29.686	20.8919	8.79408	8.08294	0.711141	0.610837
PITG_15248	O36	1	26.4968	21.0062	5.49054	7.05298	-1.56244	2.95353	3.20422	0.233885	27.1881	20.7139	6.47419	8.08294	-1.60876	3.04989	3.47153	0.383983
PITG_15248	O36	2	26.2866	21.0062	5.28043	7.05298	-1.77254	3.41656			26.8704	20.7139	6.15652	8.08294	-1.92643	3.80113
PITG_15248	O36	3	26.3621	21.0062	5.35584	7.05298	-1.69714	3.24257			26.9635	20.7139	6.24962	8.08294	-1.83332	3.56357
PITG_15248	O38	1	26.113	20.1574	5.9556	7.05298	-1.09737	2.13965	2.55652	0.505768	26.7933	20.4954	6.29784	8.08294	-1.7851	3.44642	4.28227	0.804736
PITG_15248	O38	2	25.5692	20.1574	5.41182	7.05298	-1.64116	3.11916			26.4578	20.4954	5.96239	8.08294	-2.12055	4.34861
PITG_15248	O38	3	25.9408	20.1574	5.7835	7.05298	-1.26948	2.41074			26.2416	20.4954	5.74615	8.08294	-2.33679	5.05178
PITG_07143	WT	1	28.9406	21.7967	7.14385	7.2592	-0.115353	1.08324	1.00182	0.0745339	29.4247	20.6077	8.817	8.21423	0.602771	0.658488	1.04599	0.361873
PITG_07143	WT	2	29.0773	21.7967	7.28061	7.2592	0.0214036	0.985274			28.6788	20.6077	8.07104	8.21423	-0.143191	1.10435
PITG_07143	WT	3	29.1499	21.7967	7.35315	7.2592	0.0939496	0.936954			28.3624	20.6077	7.75465	8.21423	-0.45958	1.37514
PITG_07143	CK	1	27.3228	19.6866	7.63618	7.2592	0.376976	0.77005	0.733179	0.0407446	29.4506	21.059	8.39155	8.21423	0.177326	0.884341	0.890221	0.122732
PITG_07143	CK	2	27.3801	19.6866	7.6935	7.2592	0.4343	0.740053			29.6493	21.059	8.5903	8.21423	0.376067	0.770535
PITG_07143	CK	3	27.4824	19.6866	7.79572	7.2592	0.536514	0.689435			29.2506	21.059	8.19163	8.21423	-0.0225989	1.01579
PITG_07143	S3	1	30.1241	20.6473	9.47679	7.2592	2.21758	0.215001	0.212139	0.0207359	29.6658	19.8217	9.84403	8.21423	1.6298	0.323133	0.272342	0.0540001
PITG_07143	S3	2	30.3015	20.6473	9.65422	7.2592	2.39502	0.19012			29.8814	19.8217	10.0597	8.21423	1.84544	0.278271
PITG_07143	S3	3	30.0187	20.6473	9.3714	7.2592	2.1122	0.231295			30.2494	19.8217	10.4277	8.21423	2.21343	0.215622
PITG_07143	S16	1	30.7916	20.8919	9.89967	7.2592	2.64047	0.160376	0.15958	0.00445141	28.7241	19.664	9.06003	8.21423	0.845805	0.5564	0.439045	0.102261
PITG_07143	S16	2	30.8428	20.8919	9.95087	7.2592	2.69167	0.154784			29.3164	19.664	9.65234	8.21423	1.43811	0.36905
PITG_07143	S16	3	30.763	20.8919	9.87114	7.2592	2.61193	0.16358			29.2305	19.664	9.56646	8.21423	1.35223	0.391685
PITG_07143	O36	1	28.4696	20.1739	8.29568	7.2592	1.03648	0.487517	0.568752	0.0708754	29.5213	21.0062	8.51507	8.21423	0.300845	0.811777	0.716424	0.105453
PITG_07143	O36	2	28.1275	20.1739	7.9536	7.2592	0.694399	0.617966			29.9498	21.0062	8.94361	8.21423	0.729377	0.603164
PITG_07143	O36	3	28.1682	20.1739	7.99431	7.2592	0.735107	0.600773			29.6659	21.0062	8.65972	8.21423	0.445495	0.734332
PITG_07143	O38	1	28.1965	20.4954	7.70104	7.2592	0.441841	0.736194	0.573678	0.141587	28.788	20.1574	8.63067	8.21423	0.416442	0.74927	0.728169	0.0189252
PITG_07143	O38	2	28.8226	20.4954	8.32717	7.2592	1.06797	0.47699			28.8404	20.1574	8.68308	8.21423	0.46885	0.72254
PITG_07143	O38	3	28.7321	20.4954	8.23673	7.2592	0.977526	0.50785			28.8602	20.1574	8.70287	8.21423	0.488639	0.712697
