# Supplementary material for: The Loricrin-Like Protein (LLP) of Phytophthora infestans Is Required for Oospore Formation and Plant Infection
Source: Front Plant Sci. 2017 Feb 9;8:142. doi: 10.3389/fpls.2017.00142 (PMC5298957; doi:10.3389/fpls.2017.00142)
Supplement: Table S5 — Expression level of PITG_10076 and PITG_00234. [file Table5.XLSX]

## Sheet: Table S5
Target Name	Sample Name	Repeat	Biological Replicates
			1st									2nd
			Cт	Cт mean	△Ct	control △Ct mean	△△Ct	fold change(2-△△Ct)	average of fold change	standard deviation	significance	Cт	Cт mean	△Ct	control △Ct mean	△△Ct	fold change(2-△△Ct)	average of fold change	standard deviation	significance
PITG_10076	WT	1	27.8749	21.2722	6.60278	6.66158	-0.0588072	1.0416	1.00051	0.0392257		30.2102	23.2136	6.99659	6.88052	0.116074	0.922695	1.02568	0.290635
PITG_10076	WT	2	27.9874	21.2722	6.71528	6.66158	0.0536928	0.963467				30.415	23.2136	7.20144	6.88052	0.320922	0.800558
PITG_10076	WT	3	27.9389	21.2722	6.6667	6.66158	0.00511449	0.996461				29.6571	23.2136	6.44352	6.88052	-0.436996	1.35378
PITG_10076	CK	1	27.7986	20.9823	6.81631	6.66158	0.154725	0.898303	0.929085	0.0307428	0.219	29.0247	22.5793	6.44534	6.88052	-0.435184	1.35208	1.08084	0.23515	0.846
PITG_10076	CK	2	27.7031	20.9823	6.72079	6.66158	0.0592109	0.959789				29.5249	22.5793	6.94561	6.88052	0.065087	0.955888
PITG_10076	CK	3	27.7499	20.9823	6.76758	6.66158	0.105996	0.929163				29.5575	22.5793	6.9782	6.88052	0.0976798	0.934535
PITG_10076	S3	1	28.885	21.8243	7.0607	6.66158	0.399115	0.758323	0.890521	0.13249	0.352	29.2443	22.0876	7.15671	6.88052	0.276192	0.825768	0.956424	0.225911	0.823
PITG_10076	S3	2	28.6541	21.8243	6.82981	6.66158	0.168221	0.889939				28.6844	22.0876	6.59686	6.88052	-0.283664	1.21728
PITG_10076	S3	3	28.4527	21.8243	6.62835	6.66158	-0.0332308	1.0233				29.2435	22.0876	7.15592	6.88052	0.275401	0.826221
PITG_10076	S16	1	27.3395	20.2824	7.05717	6.66158	0.395591	0.760178	0.817282	0.0646325	0.091	29.6782	22.7314	6.94683	6.88052	0.0663153	0.955074	0.891248	0.0844388	0.593
PITG_10076	S16	2	27.1162	20.2824	6.83385	6.66158	0.172266	0.887448				29.7272	22.7314	6.99586	6.88052	0.115336	0.923167
PITG_10076	S16	3	27.2583	20.2824	6.97592	6.66158	0.314338	0.80422				29.9419	22.7314	7.21058	6.88052	0.330062	0.795503
PITG_10076	S84	1	27.6276	20.9272	6.70044	6.66158	0.0388585	0.973425	0.913505	0.0874331	0.23	29.9282	22.9943	6.9339	6.88052	0.0533839	0.963673	0.909203	0.0472853	0.583
PITG_10076	S84	2	27.6568	20.9272	6.72965	6.66158	0.0680677	0.953915				30.0507	22.9943	7.05639	6.88052	0.175872	0.885233
PITG_10076	S84	3	27.8871	20.9272	6.95994	6.66158	0.298359	0.813177				30.0614	22.9943	7.06707	6.88052	0.186551	0.878704
PITG_00234	WT	1	27.3191	21.2722	6.04695	6.00376	0.0431884	0.970508	1.00041	0.0352886		30.2811	23.2136	7.06753	6.97107	0.096454	0.935329	1.00161	0.0697626
PITG_00234	WT	2	27.2884	21.2722	6.01623	6.00376	0.0124715	0.991393				30.0811	23.2136	6.86754	6.97107	-0.10353	1.0744
PITG_00234	WT	3	27.2203	21.2722	5.9481	6.00376	-0.0556599	1.03933				30.1917	23.2136	6.97815	6.97107	0.00707563	0.995108
PITG_00234	CK	1	25.7843	19.8923	5.89205	6.00376	-0.111713	1.08051	1.07264	0.106833	0.451	31.5574	24.5793	6.97804	6.97107	0.00696882	0.995181	0.939167	0.121829	0.618
PITG_00234	CK	2	25.663	19.8923	5.7707	6.00376	-0.233061	1.17533				31.8734	24.5793	7.29408	6.97107	0.323001	0.799405
PITG_00234	CK	3	25.9518	19.8923	6.05951	6.00376	0.0557483	0.962095				31.5177	24.5793	6.93839	6.97107	-0.032685	1.02291
PITG_00234	S3	1	28.0882	21.9743	6.11389	6.00376	0.110132	0.926504	0.884712	0.0404641	0.085	30.0828	23.0876	6.99526	6.97107	0.0241845	0.983376	0.855719	0.171625	0.317
PITG_00234	S3	2	28.2198	21.9743	6.24551	6.00376	0.241746	0.845721				30.174	23.0876	7.08641	6.97107	0.115339	0.923166
PITG_00234	S3	3	28.1594	21.9743	6.18506	6.00376	0.181296	0.881911				30.6567	23.0876	7.56919	6.97107	0.598115	0.660616
PITG_00234	S16	1	27.0888	20.9982	6.0906	6.00376	0.0868328	0.941588	0.850875	0.0787957	0.134	30.2621	23.2181	7.04397	6.97107	0.0728981	0.950726	0.862615	0.0824776	0.253
PITG_00234	S16	2	27.325	20.9982	6.32674	6.00376	0.322975	0.79942				30.5343	23.2181	7.31617	6.97107	0.345094	0.787257
PITG_00234	S16	3	27.3031	20.9982	6.30489	6.00376	0.301127	0.811618				30.4239	23.2181	7.20577	6.97107	0.2347	0.849861
PITG_00234	S84	1	25.8614	19.6272	6.23421	6.00376	0.230448	0.85237	0.974299	0.129922	0.681	30.2088	23.2894	6.91932	6.97107	-0.0517523	1.03652	1.02202	0.0632964	0.801
PITG_00234	S84	2	25.6905	19.6272	6.06331	6.00376	0.0595439	0.959567				30.3304	23.2894	7.04093	6.97107	0.0698536	0.952735
PITG_00234	S84	3	25.4791	19.6272	5.85196	6.00376	-0.151806	1.11096				30.1537	23.2894	6.86431		-0.106765	1.07681
